# Supplementary material for: Geomicrobiology of sublacustrine thermal vents in Yellowstone Lake: geochemical controls on microbial community structure and function
Source: Front Microbiol. 2015 Oct 26;6:1044. doi: 10.3389/fmicb.2015.01044 (PMC4620420; doi:10.3389/fmicb.2015.01044)
Supplement: Table S1 — Concentrations of all major geochemical constituents measured in sublacustrine thermal vent waters (and lake water from the Southeast Arm) obtained from Yellowstone Lake during September 2007 and 2008. [file Table1.XLS]

## Sheet: Table 1
Table S1. Concentrations of all major geochemical constituents1 measured in sublacaustrine thermal vent waters (and lake water from the Southeast Arm) obtained from Yellowstone Lake during September 2007 and 2008.
Sample					Temp	2Na	K	Ca	NH4	Mg	Cl	SO4	3HCO3	F	NO3 (AA)	4Cationic	Anionic	IS	5DOC	Fe	As	Sb	B	Al	Si	Mn	Zn	Li	Rb	Cs	Sr	Ba	Ga	W	Mo	V
Location	ID	Date	GPS Cooridinates (UTM)	pH	oC	mM	mM	mM	μM	μM	mM	mM	mM	μM	μM	Charge	Charge	(mM)	μM	μM	μM	μM	μM	μM	mM	μM	μM	μM	μM	μM	μM	μM	μM	μM	μM	μM
Inflated Plain	329-Sy-1	2007-09-09	N44° 32.111' W110° 21.240'	5.6	92 - 94	0.308696	0.0340153	0.113965	35.0736	78.6008	0.106153	0.107037	1.23	20.5649	1.78821	0.74	1.64	1.5	181	2.82672	0.061	bd	9.69109	3.25811	0.149466	0.278804	0.0772838	bd	0.0726106	0.237196	0.552703	0.22058	0.250153	0.0604206	bd	bd
	330-Sy-1	2007-09-10	N44° 32.083' W110° 21.245'	5.6	70 - 76	0.348696	0.0411765	0.123192	12.9404	85.5967	0.1112	0.0757067	0.684	23.1073	2.16557	0.81	1.01	1.2	162.583	0.565262	0.068	bd	8.94782	1.50762	0.153737	bd	0.0350894	bd	0.0683845	0.245376	0.502234	0.104179	0.114367	0.0517541	bd	bd
	348-Sy-S	2008-09-11	N44° 32.095' W110° 21.208'	5.2	40 - 60	0.405	0.055	0.17	30.85	131.5	0.14	0.275	0.25	29	0.445	1.09	0.96	1.6	166.375	6bd	0.150494	bd	9.80111	1.64474	0.1512	0.332654	0.0867411	6.76513	0.0328887	0.0183658	0.551358	0.0956455	bd	0.00973945	bd	bd
	359-VC	2008-09-16	N44° 32.085' W110° 21.260'	5.5	44 - 52	0.419356	0.0377254	0.14342	8.2	80.1235	0.14	0.2	0.17	31.5	0.525	0.9	0.74	1.2	389.939	bd	0.172651	bd	10.7997	0.511675	0.134	bd	bd	7.00504	0.0280332	0.00981867	0.560774	0.343472	bd	0.00970409	bd	0.2766
West Thumb	339-VC	2007-09-18	N44° 24.976' W110° 31.505'	6.2	60 - 66	4.511	0.207161	0.106983	12.0967	57.6132	2.05	0.15	2.19	317.7	2.6	5.04	4.84	5.2	101.917	0.0192659	5.67699	0.273612	64.534	2.0189	2.14	0.321645	0.555026	na	0.287727	3.0036	0.336786	0.689802	0.553664	0.512118	0.285253	bd
Deep Vent	341-Sy-1	2007-09-19	N44° 24.976' W110° 31.505'	6.2	60 - 76	1.21261	0.0634271	0.113466	5.605	69.9588	0.55948	0.0798046	0.59	90.026	2.78479	1.66	1.39	1.8	140.667	0.272699	2.507	2.18095	27.5481	0.278873	0.46	1.00696	0.173611	28.0259	0.141031	1.49291	0.475965	0.194371	0.196856	0.175238	0.0350842	bd
	343-Sy-1	2007-09-19	N44° 24.976' W110° 31.505'	6.1	66	1.94	0.0956522	0.128928	7.50343	75.3086	0.862146	0.0890374	1	138.487	2.88443	2.48	2.18	2.6	138.083	0.4522	2.755	0.178014	39.3141	1.22869	0.78	1.12199	0.106959	37.9683	0.165261	1.71089	0.536878	0.173223	0.163189	0.233169	0.0811265	bd
	369-VC	2008-09-20	N44° 24.976' W110° 31.505'	6.1	40 - 53	2.52779	0.111343	0.14545	23.4333	72.3594	1.09	0.11	1.35	147	4.82	3.14	2.8	3	na	bd	3.98425	0.0357835	nd	0.640104	0.805333	0.516746	0.126831	39.8847	0.552475	0.43142	0.551016	0.114178	bd	bd	0.0585922	bd
Mary Bay	335-Sy-S	2007-09-16	N44° 31.661' W110° 19.504'	5.1	30 - 57	0.39	0.0398977	0.128928	12.7544	93.0041	0.144328	0.0937563	0.77	22.5326	1.88664	1.35	1.38	1.5	155.833	8.062	0.217	bd	10.8596	2.37648	0.18	0.416914	0.0564915	bd	0.0809782	0.288327	0.602949	0.419474	0.456028	0.0722122	bd	bd
	336-Sy-1	2007-09-16	N44° 31.661' W110° 19.504'	5.1	62 - 66	0.363913	0.0365729	0.116958	21.1955	81.07	0.131894	0.114408	0.68	22.8635	2.19393	1.3	1.28	1.4	171.5	2.04291	0.092	bd	11.7055	2.7871	0.15	0.118009	31.2372	bd	0.0757883	0.231904	0.573123	0.798204	1.09787	bd	bd	bd
	349-Sy-P	2008-09-12	N44° 32.719' W110° 18.741'	4.96	65 - 70	0.41	0.065	0.195	53.8	201.5	0.14	0.24	0.25	27	0.36	0.89	0.59	1	248.67	35.7654	0.336426	bd	11.0592	2.06431	0.2565	1.75573	bd	7.51729	0.0458406	0.0216274	0.763125	0.26065	bd	0.0131228	bd	0.1
Elliot's Crater	351-Sy-S	2008-09-13	N44° 31.262' W110° 19.210'	6.4	71	1.28671	0.0870115	0.204589	60.9	103.981	0.65	0.095	0.38	39.5	0.72	0.82	0.77	1.1	387.536	bd	0.584357	bd	42.7752	0.453669	0.3235	0.470786	bd	26.6282	0.11311	0.120758	1.19807	0.29582	bd	0.026485	bd	0.1
	352-VC	2008-09-14	N44° 31.262' W110° 19.210'	6.2	63 - 68	0.888082	0.065476	0.184266	45	97.2428	0.39	0.08	0.19	35	0.59	1.32	0.8	1.7	147.896	bd	0.397624	bd	27.4931	b.d.	0.317	0.0997088	bd	18.1412	0.0755236	0.0420736	0.91543	0.256535	bd	0.0182822	bd	bd
West Thumb	332-Sy	2007-09-11	N44° 26.604' W110° 33.970'	8.4	65-70	1.1013	0.0209719	0.101496	2.75664	15.2263	0.0491161	0.00920799	0.79	465.767	2.27679	2.06	1.68	2.3	30.725	0.0154217	0.214	0.0171177	7.36695	1.13379	1.4	0.0846585	0.236279	19.48	0.0327262	0.432209	0.124556	0.550978	0.586052	0.0916015	0.150858	bd
Otter Vent	333-VC	2007-09-12	N44° 26.604' W110° 33.970'	8.4	63-68	1.07609	0.0148338	0.0907731	2.75664	9.87654	0.0474057	0.00895962	0.74	472.314	1.24136	1.56	1.33	1.8	48.9583	bd	0.205	0.0162115	7.36187	0.979486	1.24	0.0714427	0.179519	19.3084	0.0315708	0.456198	0.107551	0.535607	0.574351	0.0916531	0.153952	bd
Southeast Arm	344	2007-09-20	N44° 22.490' W110° 15.202'	7	10.6	0.356522	0.0386189	0.135661	2.75664	98.3539	0.14	0.07	0.47	30.3	1.25486	0.89	0.78	1.1	147.667	0.209958	0.209	0.0193043	9.3968	0.681245	0.16	bd	0.111905	bd	0.0687571	0.219887	0.520955	0.19425	0.217016	0.0411201	bd	bd
	354	2008-09-15	N44° 22.380' W110° 15.536'	7	11	0.395911	0.0388252	0.152577	3.9	85.5967	0.13	0.08	0.47	29	0.4	0.92	0.78	1.2	184.983	bd	0.180326	bd	8.75671	0.50593	0.152	bd	0.140679	6.82565	0.0279747	0.00582123	0.561287	0.224641	bd	0.00924173	bd	0.241657
	356	2008-09-15	N44° 22.380' W110° 15.536'	7.1	10.5	0.417138	0.0374697	0.152627	8.8	85.1029	0.14	0.08	0.49	31	0.34	0.94	0.82	1.2	228.339	bd	0.181527	bd	9.06475	bd	0.144	bd	0.376816	6.8098	0.0238329	0.00516064	0.564597	0.494575	bd	0.0102807	0.0530123	0.223596
1 inductively coupled plasma spectrometry (ICP) and ion chromatography; see Table 1 for dissolved gases.
2 Na, K, Ca, and Mg determined using ICP-optical emission spectrometry (OES); all other metal results performed using ICP-mass spectrometry (MS)
3 HCO3 values estimated from aqueous equilibirium model, MINTEQ (Allison et al., 2001) using measurements of total dissolved inorganic carbon (DIC) and pH; temperature corrections performed (Amend and Shock, 2001; Inskeep et al., 2005).
4 Cationic and anionic charge, and Ionic Strength (mM) calculated using results from aqueous model, MINTEQ.
5 DOC = dissolved organic carbon (Shimadzu Carbon Analyzer)
6 bd = below ICP-MS detection; detection limits: 1.2 μM Li, 0.2 μM B, 0.3 μM Al, 0.01 μM Cu, 0.01 μM V, 0.1 μM Mn, 0.1 μM Fe, 0.1 μM Zn, 0.01 μM Ga, 0.05 μM Se, 0.03 μM Mo, 0.01 μM Sb, 0.01 μM W, 0.02 μM Pb
Se and Pb were below detection in all samples using ICP-MS. Thiosulfate and phosphate were below IC detection in all samples (2.7 μM S2O3, 4.2 μM PO4). na = na = not available
7 trace elements shaded in gray show pronounced elevation (e.g., 5-10x) in vent concentration relative to well-mixed lake water.
