# Supplementary material for: Geomicrobiology of sublacustrine thermal vents in Yellowstone Lake: geochemical controls on microbial community structure and function
Source: Front Microbiol. 2015 Oct 26;6:1044. doi: 10.3389/fmicb.2015.01044 (PMC4620420; doi:10.3389/fmicb.2015.01044)
Supplement: Table S2 — Number of sequence reads, read lengths, and assembly (Newbler) statistics of random shotgun sequencing performed on four thermal vent biomass samples collected in 2008. [file Table2.XLSX]

## Sheet: Sheet1
Statistics for Streamer assemblies (Newbler)
					Read length stats						Contig stats
Sample	Common Name	Half plates		# reads	Raw read length (median)	Trimmed read length (median)		# of reads assembled	% of reads assembled		# contig	min	low QT	median	mean	up QT	max	>1kb
348S	Inflated Plain streamer	GAMGMH101		482563	557	364		275122	0.570127		26145	20	108	256	533	548	20760	2920
349S	Mary Bay vent streamer	GAMGMH102		486630	536	375		5658	0.0116269		2180	20	151	449	415	533	7255	75
359S	Inflated Plain vent streamer	FPQC56202, GGSOAOQ02		1502831	487	377		919071	0.61156		46676	20	96	247	437	510	58796	3520
369S	West Thumb deep vent streamer	FQCN5QU02		546494	518	408		33841	0.0619238		8884	20	378	495	507	615	2399	362
											confirmed with Zack on 1/20/13
Statistics for Streamer assemblies (CA)
					Read length stats						Contig stats
Sample	Common Name	Half plates		# reads	Raw read length (median)	Trimmed read length (median)		# of reads assembled	% of reads assembled		# contig	min	low QT	median	mean	up QT	max	>1kb
348S	Inflated Plain streamer	GAMGMH101		482563							4687	1000	1108	1295	1650	1736	14914	4687
349S	Mary Bay vent streamer	GAMGMH102		486630							117	1000	1080	1186	1390	1443	5396	117
359S	Inflated Plain vent streamer	FPQC56202, GGSOAOQ02		1502831							8040	1000	1084	1218	1400	1476	9049	8040
369S	West Thumb deep vent streamer	FQCN5QU02		546494							586	1000	1085	1199	1300	1404	2835	586
Statistics for fragment assemblies (CA, from ftp://ftp.jcvi.org/YLAKE/fragment_assemblies/CA/)
					Read length stats						Contig stats
Sample	Common Name	Half plates		# reads	Raw read length (median)	Trimmed read length (median)		# of reads assembled	% of reads assembled		# contig	min	low QT	median	mean	up QT	max	>1kb
InflatedPlainVent_assembly_CA	InflatedPlainVent_assembly_CA	GAMGMH101									4687	1000	1108	1295	1650	1736	14914	4687
MaryBayVent_assembly_CA	MaryBayVent_assembly_CA	GAMGMH102									119	1000	1080	1184	1360	1429	5396	119
Statistics for paired end assemblies (CA, from ftp://ftp.jcvi.org/YLAKE/paired_end_assemblies/CA/)
					Read length stats						Contig stats
Sample	Common Name	Half plates		# reads	Raw read length (median)	Trimmed read length (median)		# of reads assembled	% of reads assembled		# contig	min	low QT	median	mean	up QT	max	>1kb
InflatedPlainVentStreamer	InflatedPlainVentStreamer	FPQC56202, GGSOAOQ02		1502831							8040	1000	1084	1218	1400	1476	9049	8040
Old assemblies (CA, from ftp://ftp.jcvi.org/YLAKE/assembly1/)
					Read length stats						Contig stats
Sample	Common Name	Half plates		# reads	Raw read length (median)	Trimmed read length (median)		# of reads assembled	% of reads assembled		# contig	min	low QT	median	mean	up QT	max	>1kb
Inflated Plain vent	Inflated Plain vent	FPBMLOC01, FPQC56202									9980	1000	1109	1284	1580	1629	45296	9980
Old assemblies (CA, from ftp://ftp.jcvi.org/YLAKE/assembly2/)
					Read length stats						Contig stats
Sample	Common Name	Half plates		# reads	Raw read length (median)	Trimmed read length (median)		# of reads assembled	% of reads assembled		# contig	min	low QT	median	mean	up QT	max	>1kb
West Thumb vent	West Thumb vent	FQPJUXD02, FQCN5QU02									1152	1000	1082	1183	1310	1399	5033	1152

## Sheet: draft_table_11_13
Table S2. Number of sequence reads, read lengths, and assembly (Newbler) statistics of random shotgun sequencing
performed on four thermal vent biomass samples collected in 2008.
		Read Length (med)		Assembled		Contigs
Site Name (ID)1	# Reads	Raw	Trimmed	# Reads	% Reads	Total	Largest	> 1kb
		kb	kb				kb
Inflated Plain Streamer (348S)	482563	557	364	275122	57.0127	26145	20760	2920
Inflated Plain Streamer (359S)	1502831	487	377	919071	61.156	46676	58796	3520
West Thumb Streamer (369S)	546494	518	408	33841	6.19238	8884	2399	362
Mary Bay Vent Sediments (349S)	486630	536	375	5658	1.16269	2180	7255	75
1 Each sample received one-half plate random 454 pyrosequencing: 348S = GAMGMH101; 359S = FPQC56202; 369S = FQCN5QU02;
349S = GAMGMH102. Sample 359S also received one-half plate 454 sequencing using a paired-end library = GGSOAOQ02.
